# Supplementary material for: The Ups and Downs of Mutation Frequencies during Aging Can Account for the Apert Syndrome Paternal Age Effect
Source: PLoS Genet. 2009 Jul 10;5(7):e1000558. doi: 10.1371/journal.pgen.1000558 (PMC2700275; doi:10.1371/journal.pgen.1000558)
Supplement: Table S1 — Spreadsheet of 755C>G and 758C>G sperm mutation frequencies and 95% confidence intervals for all donors and their ages. (0.08 MB XLS) [file pgen.1000558.s001.xls]

## Sheet: Sheet1
individual	age		755C>G freq	755C>G 95%lo	755C>G 95%hi		758C>G freq	758C>G 95%lo	758C>G 95%hi
1074	20		1.01271	0.0577833	4.45943		0	0	7.68292
129	24		0	0	1.92073		0	0	7.68292
2704	19		1.01271	0.0577833	4.45943		0	0	1.92073
2709	20		0	0	1.92073		0	0	1.92073
2986	19		0	0	1.92073		1.01271	0.0577833	4.45943
3417	20		0	0	1.92073		0	0	1.92073
3822	21		2.05173	0.341131	6.33687		0	0	1.92073
3881	24		0	0	1.92073		0	0	1.92073
3882	23		0	0	1.92073		0	0	1.92073
416	23		8.92574	4.07433	16.6445		6.50076	2.58207	13.1878
652	20		10.1957	4.89225	18.4198		0	0	1.92073
694	23		3.11846	0.775377	8.08973		3.11846	0.775377	8.08973
7917	18		0	0	1.92073		0	0	1.92073
9004	24		1.01271	0.0577833	4.45943		0	0	7.68292
9008	22		4.21442	1.30795	9.7964		0	0	1.92073
9014	20		3.11846	0.775377	8.08973		0	0	1.92073
9026	22		0	0	0.960365		0	0	1.92073
9032	24		0.503163	0.0286823	2.21544		0	0	1.92073
9038	24		193.534	157.781	235.741		8.92574	1.48161	27.6811
9042	24		23.9135	14.413	37.0204		1.01271	0.0577833	4.45943
9043	22		14.267	7.62109	24.0145		0	0	7.68292
9070	23		10.1957	4.89225	18.4198		20.433	6.2962	48.1618
9075	24		7.69488	3.30346	14.9031		0	0	7.68292
9092	22		0	0	1.92073		0	0	7.68292
9095	21		4.21442	1.30795	9.7964		0	0	7.68292
9103	19		3.11844	1.23927	6.32079		0	0	7.68292
9158	22		22.1354	13.1423	34.6327		4.21442	0.240367	18.5854
9163	21		0	0	1.92073		0	0	7.68292
9179	19		6.50076	2.58207	13.1878		0	0	7.68292
9184	21		34.2266	21.8379	50.9132		49.2486	28.4256	79.2453
9203	22		3.11846	1.23927	6.32079		20.433	6.2962	48.1618
9215	20		2.05165	0.636942	4.76701		0	0	7.68292
9217	24		0	0	1.92073		0	0	7.68292
9231	22		1.01269	0.16836	3.12724		4.21442	0.240367	18.5854
9269	24		2.05173	0.341131	6.33687		0	0	7.68292
9270	22		0	0	1.92073		20.433	6.2962	48.1618
9277	23		0	0	1.92073		0	0	7.68292
9287	22		2.05173	0.341131	6.33687		0	0	7.68292
9313	23		5.9168	3.07101	10.1401		20.433	6.2962	48.1618
9315a	24		20.433	14.0991	28.4732		8.92574	1.48161	27.6811
9319	22		0	0	1.92073		0	0	7.68292
9330	23		12.1796	7.67407	18.1909		0	0	7.68292
9335	24		3.11846	0.775377	8.08973		0	0	7.68292
9337	23		0	0	1.92073		0	0	7.68292
9346	22		3.11846	0.775377	8.08973		4.21442	0.240367	18.5854
9351	24		3.11846	0.775377	8.08973		0	0	7.68292
9411	23		14.267	7.62109	24.0145		14.267	3.53396	37.3109
9425	24		0	0	1.92073		0	0	7.68292
9453	24		3.11846	0.775377	8.08973		46.7625	27.0922	74.8411
9472	24		3.11846	0.775377	8.08973		0	0	7.68292
9500	23		0	0	1.92073		0	0	7.68292
9533	23		0	0	1.92073		4.21442	0.240367	18.5854
9561	24		1.01271	0.0577833	4.45943		0	0	7.68292
972	22		0	0	1.92073		0	0	7.68292
978	21		0	0	1.92073		4.21442	0.240367	18.5854
9001	26		2.05173	0.341131	6.33687		0	0	7.68292
9020	28		0	0	1.92073		15.7217	8.62362	25.9901
9021	27		0	0	1.92073		0	0	7.68292
9023	29		7.69488	3.30346	14.9031		0	0	7.68292
9040	28		14.267	7.62109	24.0145		0	0	7.68292
9056	26		7.69488	3.30346	14.9031		14.0377	5.56437	28.5773
9059	27		7.69488	3.30346	14.9031		20.433	6.2962	48.1618
9062	29		0	0	1.92073		1.01271	0.0577833	4.45943
9063	29		11.5073	5.75612	20.2357		22.1895	10.6153	40.2767
9064	28		3.11846	0.775377	8.08973		27.7259	17.1513	42.142
9067	25		1.01271	0.0577833	4.45943		0	0	1.92073
9068	26		0	0	1.92073		5.34126	1.91444	11.4897
9072	25		23.9135	14.413	37.0204		0	0	7.68292
9080	25		4.21442	1.30795	9.7964		4.21442	0.240367	18.5854
9084	26		6.50076	2.58207	13.1878		0	0	7.68292
9087	26		0	0	1.92073		0	0	7.68292
9099	28		3.11846	0.775377	8.08973		1.01271	0.0577833	4.45943
9108	26		1.01271	0.0577833	4.45943		0	0	1.92073
9112	25		12.8633	6.66559	22.0985		4.21442	0.240367	18.5854
9113	25		14.267	7.62109	24.0145		2.05173	0.341131	6.33687
9116	29		36.6516	23.5853	54.206		23.9135	14.413	37.0204
9118	29		4.21442	1.30795	9.7964		18.8001	10.7765	30.1479
9125	27		0	0	1.92073		5.34126	1.91444	11.4897
9134	25		0	0	1.92073		12.8633	6.66559	22.0985
9136	27		29.7776	18.6295	44.9033		6.50076	2.58207	13.1878
9144	29		2.05173	0.341131	6.33687		20.433	6.2962	48.1618
9145	26		64.1782	44.4185	90.2728		0	0	7.68292
9159	27		6.50076	2.58207	13.1878		0	0	7.68292
9167	25		1.01271	0.0577833	4.45943		0	0	7.68292
9175	26		18.8001	10.7765	30.1479		0	0	7.68292
9176	28		8.92574	4.07433	16.6445		17.2313	9.67476	28.0322
9178	29		0	0	1.92073		0	0	7.68292
9181	25		36.6516	23.5853	54.206		0	0	1.92073
9187	29		0	0	1.92073		1.01271	0.0577833	4.45943
9192	29		4.21442	1.30795	9.7964		4.21442	0.240367	18.5854
9198	26		7.69488	3.30346	14.9031		0	0	7.68292
9209	27		2.05173	0.341131	6.33687		8.92574	1.48161	27.6811
9219	29		31.9403	20.1891	47.8203		0	0	7.68292
9220	27		8.92574	4.07433	16.6445		4.21442	0.240367	18.5854
1429	30		14.267	7.62109	24.0145		4.21442	0.240367	18.5854
182	33		3.11846	0.775377	8.08973		0	0	1.92073
187	34		17.2313	9.67476	28.0322		1.01271	0.0577833	4.45943
9002	32		18.8001	10.7765	30.1479		8.92574	1.48161	27.6811
9003	30		1.01271	0.0577833	4.45943		4.21442	1.30795	9.7964
9005	30		3.11846	0.775377	8.08973		0	0	7.68292
9025	34		5.34126	1.91444	11.4897		0	0	1.92073
9029	33		27.7259	17.1513	42.142		0	0	1.92073
9031	31		0	0	1.92073		0	0	7.68292
9033	33		14.267	7.62109	24.0145		0	0	7.68292
9035	34		4.77386	2.29321	8.60993		4.21442	0.240367	18.5854
9041	34		12.8633	6.66559	22.0985		20.433	6.2962	48.1618
9045	33		31.1093	21.0112	44.1267		14.267	3.53396	37.3109
9047	30		8.92574	4.07433	16.6445		14.267	7.62109	24.0145
9050	31		3.11846	0.775377	8.08973		4.21442	1.30795	9.7964
9053	32		11.5073	5.75612	20.2357		0	0	1.92073
9054	31		2.05173	0.341131	6.33687		3.11846	0.775377	8.08973
9069	34		86.8909	64.3588	115.367		27.7259	9.81627	61.0014
9071	31		7.09336	3.89981	11.6873		8.92574	1.48161	27.6811
9079	32		4.21442	1.30795	9.7964		2.05173	0.341131	6.33687
9085	30		7.69488	3.30346	14.9031		15.7217	8.62362	25.9901
9089	32		68.5987	47.531	96.5798		59.7	42.6412	81.4223
9090	31		4.21442	1.30795	9.7964		45.6526	31.7386	63.5182
9105	33		0	0	1.92073		39.6705	27.1839	55.7734
9119	30		0	0	1.92073		0	0	7.68292
9121	31		0	0	1.92073		0	0	1.92073
9129	33		2.05173	0.341131	6.33687		1.01271	0.0577833	4.45943
9130	33		22.1354	15.445	30.5787		14.267	3.53396	37.3109
9135	30		10.1957	4.89225	18.4198		14.267	3.53396	37.3109
9138	34		62.8586	52.9737	74.1218		20.433	6.2962	48.1618
9161	31		209.346	169.727	257.022		69.8028	42.4085	108.745
9165	34		6.50076	2.58207	13.1878		0	0	7.68292
9200	32		10.8461	6.66324	16.5061		8.92574	1.48161	27.6811
9201	32		2.05173	0.341131	6.33687		4.21442	0.240367	18.5854
9202	33		20.433	11.9313	32.3451		22.5935	10.8005	41.0574
9204	33		31.9403	23.2425	42.7018		0	0	7.68292
9206	30		1.01269	0.16836	3.12724		0	0	7.68292
9211	30		22.1354	15.445	30.5787		0	0	7.68292
9214	30		1.01271	0.0577833	4.45943		4.21442	0.240367	18.5854
9216	33		8.92574	4.07433	16.6445		31.3464	16.6746	53.0872
9218	33		0	0	0.960365		0	0	7.68292
9221	32		3.11846	1.23927	6.32079		0	0	7.68292
9233	30		0	0	0.960365		0	0	7.68292
1195	39		6.50076	2.58207	13.1878		4.21442	0.240367	18.5854
1298	37		87.5224	61.546	122.227		36.6516	14.2657	77.0642
186	35		5.34126	1.91444	11.4897		0	0	1.92073
288	36		8.92574	4.07433	16.6445		NA	NA	NA
342	39		23.9135	14.413	37.0204		1.01271	0.0577833	4.45943
402	38		0	0	1.92073		0	0	1.92073
406	39		5.34126	1.91444	11.4897		0	0	7.68292
408	35		18.8001	10.7765	30.1479		22.1354	13.1423	34.6327
9009	39		32.9362	24.3096	43.5123		0	0	1.92073
9015	36		42.888	28.9175	61.1863		0	0	1.92073
9028	37		2.05173	0.341131	6.33687		0	0	7.68292
9030	38		38.9797	27.3742	53.6686		0	0	7.68292
9044	38		18.8001	10.7765	30.1479		20.433	6.2962	48.1618
9052	37		4.21442	1.30795	9.7964		0	0	7.68292
9060	37		5.34126	1.91444	11.4897		0	0	7.68292
9066	35		69.3905	51.2111	92.0959		0	0	1.92073
9093	35		17.2313	9.67476	28.0322		34.2266	21.8379	50.9132
9094	38		1.01271	0.0577833	4.45943		2.05173	0.341131	6.33687
9096	39		25.7743	15.7477	39.5192		25.7743	15.7477	39.5192
9104	39		34.2266	21.8379	50.9132		1.01271	0.0577833	4.45943
9110	37		0.503163	0.0286823	2.21544		0	0	1.92073
9114	35		0	0	1.92073		0	0	7.68292
9115	37		0	0	1.92073		20.433	6.2962	48.1618
9120	38		46.7094	35.7847	59.8872		39.0545	26.7802	54.8578
9127	36		10.1957	4.89225	18.4198		25.5934	12.7484	45.296
9128	38		3.11846	0.775377	8.08973		214.606	144.408	314.986
9141	35		12.8633	6.66559	22.0985		3.11846	0.775377	8.08973
9164	36		5.34126	1.91444	11.4897		3.11846	0.775377	8.08973
9188	39		25.7743	15.7477	39.5192		0	0	7.68292
9193	35		59.9129	43.6631	80.2848		0	0	7.68292
9195	37		0	0	1.92073		4.21442	0.240367	18.5854
9196	38		0	0	1.92073		0	0	7.68292
9210	39		17.2313	9.67476	28.0322		6.50076	1.61533	16.8867
9222	39		4.21442	1.30795	9.7964		8.92574	1.48161	27.6811
9224	38		1.01271	0.0577833	4.45943		22.1895	10.6153	40.2767
9226	36		29.7776	21.5198	40.0239		0	0	7.68292
9227	38		1.01271	0.0577833	4.45943		29.303	15.0979	50.7733
9239	38		103.429	81.1486	130.161		25.1443	14.064	41.1305
9243	36		27.7259	17.1513	42.142		0	0	7.68292
9254	38		17.2313	9.67476	28.0322		0	0	7.68292
9255	38		65.9885	52.0763	82.5924		4.21442	0.240367	18.5854
1416	44		17.2313	9.67476	28.0322		NA	NA	NA
1998	44		17.2313	11.5821	24.5042		36.6516	23.5853	54.206
227	40		14.267	7.62109	24.0145		42.7789	24.348	69.2916
2384	41		17.2313	11.5821	24.5042		8.92574	4.07433	16.6445
3207	40		18.8001	10.7765	30.1479		39.9072	22.2315	65.6555
339	42		27.7259	17.1513	42.142		NA	NA	NA
582	41		5.34126	1.91444	11.4897		34.6682	18.9283	57.6958
9098	41		51.8063	37.6933	69.3672		0	0	7.68292
9137	44		50.0889	36.4974	66.9459		0	0	7.68292
9139	43		18.8001	10.7765	30.1479		14.267	3.53396	37.3109
9166	42		2.05173	0.341131	6.33687		0	0	7.68292
9169	43		18.8001	10.7765	30.1479		4.21442	0.240367	18.5854
9170	44		38.3659	29.2415	49.3439		15.7217	8.62362	25.9901
9180	42		3.11846	0.775377	8.08973		8.92574	1.48161	27.6811
9183	40		49.1976	37.3497	63.6331		71.1488	49.8021	99.2381
9213	40		4.77386	2.29321	8.60993		12.8633	6.66559	22.0985
9223	43		725.158	528.852	973.283		97.0857	66.8956	139.26
9237	44		2.05173	0.341131	6.33687		20.433	6.2962	48.1618
9302	40		23.9135	16.8547	32.776		18.8001	10.7765	30.1479
9308	40		27.7259	17.1513	42.142		0	0	7.68292
9349	40		34.2266	21.8379	50.9132		0	0	7.68292
9413	41		39.6375	26.6031	56.6871		14.267	3.53396	37.3109
9422	41		1.01271	0.0577833	4.45943		14.267	3.53396	37.3109
9450	43		0	0	0.960365		3.11846	0.775377	8.08973
9465	40		43.6185	33.3248	56.0261		2.05173	0.341131	6.33687
9470	41		13.559	8.73059	19.9241		22.1354	13.1423	34.6327
9480	40		72.3233	56.2964	91.833		0	0	1.92073
9493	41		38.2613	28.7097	49.8772		2.05173	0.341131	6.33687
9499	43		8.30557	4.77585	13.2598		1.01271	0.0577833	4.45943
9519	40		39.4572	29.7666	51.2006		4.21442	0.240367	18.5854
9536	40		0	0	1.92073		20.433	6.2962	48.1618
9538	44		0	0	0.960365		4.21442	1.30795	9.7964
9573	40		5.9168	3.07101	10.1401		31.9403	20.1891	47.8203
9583	41		5.34126	1.91444	11.4897		0	0	7.68292
9585	40		59.01	41.1074	82.2841		50.6256	29.1563	81.7204
9586	41		20.433	11.9313	32.3451		0	0	7.68292
9607	41		70.1211	50.5585	95.0976		47.9644	27.739	76.9602
9616	41		88.1893	61.5569	124.2		4.21442	0.240367	18.5854
9660	42		9.55567	5.69721	14.8642		4.21442	1.30795	9.7964
9850	42		22.1354	13.1423	34.6327		12.8633	6.66559	22.0985
9851	42		56.9388	40.7663	77.4196		70.9457	48.9978	100.334
9880	44		11.5073	5.75612	20.2357		2.05173	0.341131	6.33687
9881	41		14.267	7.62109	24.0145		2.05173	0.341131	6.33687
9912	41		23.9135	14.413	37.0204		3.11846	0.775377	8.08973
9929	40		15.7217	10.4042	22.6262		2.05173	0.341131	6.33687
9942	41		6.50076	3.47933	10.911		11.5073	5.75612	20.2357
9944	42		36.6516	26.9923	48.5534		1.01271	0.0577833	4.45943
9962	41		2.58152	0.925658	5.54956		11.5073	5.75612	20.2357
9968	41		2.05173	0.341131	6.33687		8.92574	4.07433	16.6445
9969	42		27.7259	17.1513	42.142		20.433	11.9313	32.3451
9978	42		56.9388	40.7663	77.4196		1.01271	0.0577833	4.45943
9981	43		29.7776	18.6295	44.9033		1.01271	0.0577833	4.45943
9988	43		21.2752	14.7644	29.515		6.50076	2.58207	13.1878
9992	44		25.7743	15.7477	39.5192		31.9403	20.1891	47.8203
9903	44		16.4694	10.9867	23.557		17.2313	9.67476	28.0322
9727	45		12.8633	6.66559	22.0985		6.50076	2.58207	13.1878
9771	47		28.7386	20.6923	38.7387		0	0	1.92073
9886	45		23.0146	16.1416	31.6653		4.21442	1.30795	9.7964
9887	50		1.01271	0.0577833	4.45943		1.01271	0.0577833	4.45943
9896	45		27.7259	19.8859	37.4866		1.01271	0.0577833	4.45943
9897	46		2.05173	0.341131	6.33687		15.7217	8.62362	25.9901
9915	46		3.11846	0.775377	8.08973		7.69488	3.30346	14.9031
9940	50		37.4938	29.3078	47.1971		20.433	11.9313	32.3451
9963	50		4.21442	1.30795	9.7964		0	0	1.92073
9964	40		2.05173	0.341131	6.33687		0	0	1.92073
9993	51		15.7217	8.62362	25.9901		2.05173	0.341131	6.33687
9862	45		7.09334	3.89981	11.6873		22.1354	13.1423	34.6327
9879	47		7.69487	4.33208	12.47		2.05173	0.341131	6.33687
1536	48		0	0	1.92073		NA	NA	NA
1612	46		39.2332	25.4422	57.7279		NA	NA	NA
272	49		4.77386	2.29321	8.60993		4.21442	0.240367	18.5854
580	46		33.0671	24.1399	44.0989		0	0	1.92073
7768	45		12.8633	6.66559	22.0985		8.92574	1.48161	27.6811
7776	45		0	0	1.92073		NA	NA	NA
7806	48		18.008	12.1906	25.4686		8.92574	1.48161	27.6811
9022	45		34.2266	21.8379	50.9132		51.465	36.239	70.9321
9078	47		25.7743	15.7477	39.5192		8.92574	1.48161	27.6811
9091	45		0	0	1.92073		7.69488	3.30346	14.9031
9100	45		62.6826	43.7628	87.3509		43.3348	30.0004	60.4651
9107	47		15.7217	8.62362	25.9901		5.34126	1.91444	11.4897
9143	46		6.50076	2.58207	13.1878		0	0	7.68292
9205	45		18.8001	10.7765	30.1479		29.7776	18.6295	44.9033
9240	47		14.267	7.62109	24.0145		0	0	7.68292
9249	47		59.7385	40.9922	84.5678		8.92574	1.48161	27.6811
9262	48		0	0	1.92073		1.01271	0.0577833	4.45943
9307a	47		10.1957	4.89225	18.4198		14.267	3.53396	37.3109
9308a	47		27.7259	17.1513	42.142		15.7217	8.62362	25.9901
9314	49		11.5073	5.75612	20.2357		8.92574	1.48161	27.6811
9343	47		55.109	38.0428	77.3845		3.11846	0.775377	8.08973
9391	47		0	0	1.92073		42.7789	24.348	69.2916
9417	49		15.7217	8.62362	25.9901		21.4431	10.695	37.8761
9444	47		10.1957	4.89225	18.4198		5.34126	1.91444	11.4897
9473	46		0	0	1.92073		4.21442	0.240367	18.5854
9478	46		54.3896	38.3935	74.8821		76.2099	52.9898	107.268
9502	48		98.0148	68.8582	137.475		68.529	49.2704	93.1379
9521	49		53.1983	36.5446	74.983		4.21442	0.240367	18.5854
9593	47		7.69488	3.30346	14.9031		1.01271	0.0577833	4.45943
9635	46		23.9135	14.413	37.0204		4.21442	1.30795	9.7964
9672	45		7.69488	3.30346	14.9031		7.69488	3.30346	14.9031
9700	45		0	0	1.92073		0	0	7.68292
9718	46		6.50076	2.58207	13.1878		17.2313	9.67476	28.0322
JH71	47		0	0	1.92073		8.92574	1.48161	27.6811
JH105	47		5.34126	1.91444	11.4897		8.92574	1.48161	27.6811
JH76	48		8.92574	4.07433	16.6445		8.92574	1.48161	27.6811
1674	57		0.503163	0.0286823	2.21544		4.21442	1.30795	9.7964
1686	51		18.8002	12.8127	26.451		6.50076	2.58207	13.1878
188	51		1.01271	0.0577833	4.45943		3.11846	0.775377	8.08973
24	58		0	0	1.92073		26.0901	12.9841	46.2389
2736	56		260.55	194.721	344.426		22.1354	13.1423	34.6327
279	54		34.2266	21.8379	50.9132		14.267	3.53396	37.3109
302	51		15.7217	8.62362	25.9901		0	0	7.68292
3054	50		19.6083	13.4487	27.4522		0	0	7.68292
380	52		42.888	28.9175	61.1863		25.7743	15.7477	39.5192
414	51		12.8633	6.66559	22.0985		73.5475	50.9715	103.759
486	54		144.584	110.637	188.844		77.3875	56.2431	104.316
5981	50		8.92574	4.07433	16.6445		NA	NA	NA
7056	55		152.101	103.6	223.139		4.21442	0.240367	18.5854
76	50		53.1983	36.5446	74.983		3.11846	0.775377	8.08973
828	75		31.9403	23.2425	42.7018		20.433	6.2962	48.1618
849	58		23.0146	16.1416	31.6653		8.92574	4.07433	16.6445
859	53		0.503163	0.0286823	2.21544		0	0	1.92073
9244	50		12.8633	6.66559	22.0985		45.6526	31.7386	63.5182
9297	53		127.143	86.9312	185.581		27.7259	9.81627	61.0014
9305	51		5.34126	1.91444	11.4897		5.34126	1.91444	11.4897
9315	55		25.7743	15.7477	39.5192		11.5073	5.75612	20.2357
9316	55		20.433	11.9313	32.3451		25.7743	15.7477	39.5192
9421	50		54.5994	42.7001	68.7941		10.1957	4.89225	18.4198
9487	64		6.50076	2.58207	13.1878		0	0	7.68292
9555	52		718.798	585.106	876.176		14.267	7.62109	24.0145
9684	53		31.9403	20.1891	47.8203		14.267	7.62109	24.0145
9698	52		0	0	1.92073		11.5073	4.11741	24.8308
98	58		39.6375	26.6031	56.6871		6.50076	1.61533	16.8867
JH10b	71		22.1354	13.1423	34.6327		20.433	6.2962	48.1618
JH11a	50		64.1782	44.4185	90.2728		64.5755	32.3161	116.989
JH28	78		0	0	1.92073		NA	NA	NA
JH30-2	70		23.9135	14.413	37.0204		58.7727	34.9169	92.8186
JH35	65		105.077	74.0809	147.053		32.7708	13.8909	64.8294
JH54b	56		121.752	83.2708	177.509		81.0891	41.0108	148.353
JH68	65		42.0146	28.3583	59.8569		46.5472	21.8687	86.9474
JH69	53		31.9403	20.1891	47.8203		NA	NA	NA
JH70b	58		73.5547	51.3265	103.025		39.9072	22.2315	65.6555
JH75	54		35.0817	23.0261	51.0374		50.4991	23.5413	95.5856
JH81	66		14.267	7.62109	24.0145		29.8196	16.285	49.6113
JH83	51		1.01271	0.0577833	4.45943		14.267	3.53396	37.3109
JH95	71		53.1983	36.5446	74.983		8.92574	1.48161	27.6811
